# Supplementary material for: Virtual Reality Therapy for Adults Post-Stroke: A Systematic Review and Meta-Analysis Exploring Virtual Environments and Commercial Games in Therapy
Source: PLoS One. 2014 Mar 28;9(3):e93318. doi: 10.1371/journal.pone.0093318 (PMC3969329; doi:10.1371/journal.pone.0093318)
Supplement: Appendix S2 — Full data-set of effect-sizes and demographic information for each study. (XLSX) [file pone.0093318.s002.xlsx]

## Sheet: Raw Data
Author	Year	DV	ICF Category	AR Category	TimePS in Study	timePS (yrs)	Change Score (1)	exp_MN	exp_SD	exp_N	ctl_MN	ctl_SD	ctl_N	Spooled	Cohen's D	J (Correction factor)	Hedges G	Vd	Vg
Broeren	2008	BBT	activity	VE	1-140 months	5.875	0	40.3	16.5	11	40.6	16	11	16.2519	-0.0184594	0.962025	-0.0177584	0.181826	0.168279
Broeren	2008	Movement Time	function	VE	1-140 months	5.875	0	-64.84	34.06	11	-73.02	49.55	11	42.5164	0.192396	0.962025	0.18509	0.182659	0.16905
Broeren	2008	Hand path ratio	function	VE	1-140 months	5.875	0	-2.27	0.39	11	-2.42	0.52	11	0.459619	0.326357	0.962025	0.313964	0.184239	0.170512
Cho	2013	BBS	activity	VE	288/312 days	0.821918	1	4.14	1.21	7	1.85	1.21	7	1.21	1.89256	0.93617	1.77176	0.413635	0.362516
Cho	2013	TUG	activity	VE	288/312 days	0.821918	1	2.25	0.32	7	0.94	0.42	7	0.373363	3.50865	0.93617	3.28469	0.725379	0.635733
Cikajlo	2012	BBS	activity	VE	4.3 months	0.358333	0	42.7	14	6	33.6	12.3	20	12.673	0.718063	0.968421	0.695387	0.226582	0.212498
Cikajlo	2012	TUG	activity	VE	4.3 months	0.358333	0	-23.4	11.8	6	-34.2	15.9	20	15.1377	0.713451	0.968421	0.690921	0.226455	0.212379
Cikajlo	2012	10mWT	activity	VE	4.3 months	0.358333	0	-16.2	5.9	6	-27.9	14	20	12.7444	0.918053	0.968421	0.889062	0.232875	0.218399
Crosbie	2012	ARAT	activity	VE	10.8 months	0.9	0	52.8	6.9	9	50.2	18.9	9	14.2271	0.18275	0.952381	0.174048	0.22315	0.202404
Crosbie	2012	MI	function	VE	10.8 months	0.9	0	84.9	9.2	9	85	22.1	9	16.927	-0.0059077	0.952381	-0.00562638	0.222223	0.201563
da Silva Cameirao	2011	CAHAI	activity	VE	13.2 days	0.0361644	0	90.2	17	8	70.6	18.2	8	17.6102	1.11299	0.945455	1.05228	0.288711	0.258074
da Silva Cameirao	2011	MI	function	VE	13.2 days	0.0361644	0	73.6	16.1	8	60.2	20	8	18.155	0.738088	0.945455	0.697828	0.267024	0.238689
da Silva Cameirao	2011	FMA	function	VE	13.2 days	0.0361644	0	84.6	18.4	8	66.9	22.9	8	20.7722	0.8521	0.945455	0.805622	0.27269	0.243753
Eun Kyung	2012	FIM	activity	CG	12.725 months	1.04589	0	103.3	4.32	10	101.28	8.11	7	6.12424	0.329837	0.949153	0.313066	0.246057	0.22167
Eun Kyung	2012	PASS	function	CG	12.725 months	1.04589	0	30.3	3.19	10	28	1.63	7	2.67739	0.859045	0.949153	0.815365	0.264562	0.238341
Eun Kyung	2012	MASS	function	CG	12.725 months	1.04589	0	34.7	6.2	10	33.57	1.51	7	4.89653	0.230776	0.949153	0.219041	0.244424	0.220199
GilGomez	2011	BBS	activity	CG	576.75 days	1.58014	1	4.22	2.33	9	1.5	1.31	8	1.92257	1.41478	0.949153	1.34284	0.294981	0.265746
GilGomez	2011	BBA	activity	CG	576.75 days	1.58014	1	0.33	0.5	9	0.12	0.35	8	0.436463	0.48114	0.949153	0.456676	0.24292	0.218844
In	2012	BBT	activity	VE	13.375 months	1.11458	1	2.09	2.66	11	1.14	1.46	8	2.24496	0.423171	0.955224	0.404223	0.220622	0.201307
In	2012	FMA	function	VE	13.375 months	1.11458	1	10.36	5.82	11	3	2.52	8	4.74761	1.55025	0.955224	1.48084	0.279153	0.254714
In	2012	Jebsen Taylor Hand Function Test	participation	VE	13.375 months	1.11458	1	26.35	32.09	11	3.43	7.67	8	25.0992	0.913177	0.955224	0.872288	0.237854	0.21703
Jinhwa	2012	TUG	activity	VE	14 months	1.16667	1	2.7	1.9	11	0.8	0.7	10	1.46017	1.30122	0.96	1.24917	0.231222	0.213095
Katz	2005	FIM	activity	VE	41.75 days	0.114384	1	20.7	12.8	11	19.5	9.9	9	11.601	0.10344	0.957746	0.099069	0.202288	0.185554
Katz	2005	AVE VR performance	activity	VE	41.75 days	0.114384	1	5.15	6.2	11	2.5	6.05	8	6.13868	0.431689	0.955224	0.41236	0.220813	0.201482
Katz	2005	AVE REAL performance	participation	VE	41.75 days	0.114384	1	1.26667	8.5	11	1.73333	6.43333	8	7.71635	-0.0604777	0.955224	-0.0577697	0.216005	0.197095
Kihoon	2012	WMFT (score)	activity	VE	NR		0	35.3	11.9	15	28	5.3	14	9.32482	0.782857	0.971963	0.760908	0.148662	0.140443
Kihoon	2012	WMFT (time)	activity	VE	NR		0	-36.4	21.1	15	-42.8	13.1	14	17.7053	0.361474	0.971963	0.351339	0.140348	0.132588
Kihoon	2012	Perception test	function	VE	NR		0	26.8	3.6	15	23.9	4.2	14	3.90043	0.743508	0.971963	0.722662	0.147626	0.139464
Kim	2009	BBS	activity	VE	25.08 days	0.0687123	0	51.17	4.02	12	48.25	4.22	12	4.12121	0.708529	0.965517	0.684097	0.177125	0.16512
Kim	2009	10mWT	activity	VE	25.08 days	0.0687123	0	64	22.66	12	46.75	13.07	12	18.4973	0.932568	0.965517	0.900411	0.184785	0.172261
Kim	2009	MMAS (walking items only)	activity	VE	25.08 days	0.0687123	0	4.75	0.62	12	4.17	0.39	12	0.517929	1.11985	0.965517	1.08123	0.192793	0.179726
Kiper	2011	MASS	activity	VE	5.7 months	0.475	0	1.3	1.6	40	1.6	2.1	40	1.86682	-0.160701	0.990354	-0.159151	0.0501614	0.0491983
Kiper	2011	FMUE	function	VE	5.7 months	0.475	0	48.9	15.2	40	46.4	17.1	40	16.1779	0.154532	0.990354	0.153041	0.0501493	0.0491864
Kiper	2011	FIM	function	VE	5.7 months	0.475	0	106	19.8	40	102.9	18.2	40	19.0168	0.163013	0.990354	0.161441	0.0501661	0.0492029
Kwon	2012	MFT	activity	VE	24.3 days	0.0665753	0	27	2.92	13	30.31	10.39	13	7.63146	-0.433731	0.968421	-0.420034	0.157464	0.147676
Kwon	2012	K-MBI	activity	VE	24.3 days	0.0665753	0	85	16.01	13	84.69	14.1	13	15.0853	0.0205499	0.968421	0.0199009	0.153854	0.144291
Kwon	2012	FMA	function	VE	24.3 days	0.0665753	0	62.92	3.45	13	61.85	4.54	13	4.032	0.265377	0.968421	0.256996	0.1552	0.145553
Lam	2006	Total MTR Skills	participation	VE	4.735 years	4.735	0	49.1	15.53	20	34.62	17.14	16	16.26	0.890531	0.977778	0.870742	0.123515	0.118086
Lam	2006	Total MTR Self-Efficacy	participation	VE	4.735 years	4.735	0	72.35	26.23	20	51.31	32.95	16	29.3848	0.716017	0.977778	0.700106	0.119621	0.114363
Mirelman	2010	self selected walking speed	activity	VE	at least 2 years	2	1	0.76	0.18	9	0.67	0.29	7	0.233575	0.385316	0.945455	0.364298	0.258608	0.231166
Mirelman	2010	ankle movement	function	VE	at least 2 years	2	1	0.9	0.31	9	0.67	0.08	7	0.240119	0.957858	0.945455	0.905612	0.28264	0.252647
Mirelman	2010	ankle power	function	VE	at least 2 years	2	1	0.91	0.45	9	0.52	0.26	7	0.380376	1.0253	0.945455	0.969376	0.28682	0.256384
Piron	2007	FIM	activity	VE	2.6 months	0.216667	0	110.2	13.9	25	95.9	28.3	13	19.894	0.718811	0.979021	0.703731	0.123722	0.118585
Piron	2007	FMUE	function	VE	2.6 months	0.216667	0	51.4	9.8	25	45.4	9.3	13	9.63622	0.622651	0.979021	0.609588	0.122024	0.116958
Piron	2009	FMUE	function	VE	13.3 months	1.10833	0	53.6	7.7	18	49.5	4.8	18	6.416	0.639028	0.977778	0.624827	0.116783	0.11165
Piron	2009	ASHWORTH	function	VE	13.3 months	1.10833	0	1.7	2	18	1	0.8	18	1.52315	0.459573	0.977778	0.44936	0.114045	0.109032
Piron	2010	FIM	activity	VE	15.25 months	1.27083	0	118.9	6.8	27	108.7	12.6	20	9.68238	1.05346	0.98324	1.0358	0.0988432	0.0955578
Piron	2010	FMUE	function	VE	15.25 months	1.27083	0	49.7	10.1	27	46.5	9.7	20	9.93308	0.322156	0.98324	0.316757	0.0881411	0.0852114
Saposnik	2010	WMFT	activity	CG	24.7 days	0.0676712	1	10.5	11.45	9	14	23.54	9	18.5099	-0.189088	0.952381	-0.180084	0.223215	0.202463
Saposnik	2010	BBT	activity	CG	24.7 days	0.0676712	1	8.6	9.88	9	12	10.65	9	10.2722	-0.33099	0.952381	-0.315228	0.225265	0.204322
Saposnik	2010	SIS_hand	function	CG	24.7 days	0.0676712	1	15.3	21.46	9	11.2	42.41	9	33.6091	0.121991	0.952381	0.116182	0.222636	0.201937
Subramanian	2013	WMFT-FAS	activity	VE	3.35 years	3.35	0	2.9	1.3	16	3	1.2	16	1.251	-0.0799361	0.97479	-0.0779209	0.1251	0.118872
Subramanian	2013	RPSS close	function	VE	3.35 years	3.35	0	11	6.1	16	12.3	6	16	6.05021	-0.214869	0.97479	-0.209452	0.125721	0.119462
Subramanian	2013	RPSS far	function	VE	3.35 years	3.35	0	9.8	7.1	16	10.9	6.5	16	6.80661	-0.161608	0.97479	-0.157533	0.125408	0.119165
Yang	2008	community walking time	activity	VE	6.015 years	6.015	1	6.14	5.53	11	1.89	1.85	9	4.30238	0.987825	0.957746	0.946086	0.226415	0.207686
Yang	2008	walking speed	function	VE	6.015 years	6.015	1	0.17	0.11	11	0.03	0.15	9	0.129314	1.08263	0.957746	1.03689	0.231323	0.212187
Yavuzer	2008	FIM (self care)	activity	CG	3.95 months	0.329167	1	3.2	0.9	10	0.9	1.1	10	1.00499	2.28859	0.957746	2.19188	0.330941	0.303565
Yavuzer	2008	Brunnstrom Hand	function	CG	3.95 months	0.329167	1	0.9	0.5	10	0.1	0.1	10	0.360555	2.2188	0.957746	2.12505	0.323077	0.296351
Yavuzer	2008	Brunnstrom UE	function	CG	3.95 months	0.329167	1	0.6	0.5	10	0.1	0.1	10	0.360555	1.38675	0.957746	1.32816	0.248077	0.227556
You	2005	FAC	activity	VE	18.8 months	1.56667	0	4.4	0.04	5	4	0.32	5	0.228035	1.75412	0.903226	1.58436	0.553846	0.451837
You	2005	MMAS (walking items only)	activity	VE	18.8 months	1.56667	0	4.6	0.24	5	4.4	0.24	5	0.24	0.833333	0.903226	0.752688	0.434722	0.354654

## Sheet: By ICF_CAT IID
Author	Year	DV	ICF_CAT	AR_CAT	yrs.ps	age.ave	time.exp	time.ctl	n.exp	n.ctl	Change Score (1)	G	V
GilGomez	2011	AVERAGE	activity	CG	1.58014	47.45	1200	1200	9	8	1	0.899757	0.242295
Kim	2012	FIM	activity	CG	1.04589	48.15	270	NA	10	10	0	0.313066	0.22167
Saposnik	2010	AVERAGE	activity	CG	0.0676712	61.3	480	480	9	9	1	-0.247656	0.203393
Yavuzer	2008	FIM (self care)	activity	CG	0.329167	61.1	600	600	10	10	1	2.19188	0.303565
Broeren	2008	BBT	activity	VE	5.875	44-85	540	NA	11	11	0	-0.0177584	0.168279
Cho	2013	AVERAGE	activity	VE	0.821918	64.85	540	540	7	7	1	2.52823	0.499125
Cikajlo	2012	AVERAGE	activity	VE	0.358333	58.5	300	400	6	20	0	0.758457	0.214425
Crosbie	2012	ARAT	activity	VE	0.9	60.35	337.5	337.5	9	9	0	0.174048	0.202404
da Silva Cameirao	2011	CAHAI	activity	VE	0.0361644	61.37	720	720	8	8	0	1.05228	0.258074
In	2012	BBT	activity	VE	1.11458	63.97	600	600	11	8	1	0.404223	0.201307
Jung	2012	TUG	activity	VE	1.16667	62.05	450	450	11	10	1	1.24917	0.213095
Katz	2005	AVERAGE	activity	VE	0.114384	62.85	540	540	11	8	1	0.255714	0.193518
Kihoon	2012	AVERAGE	activity	VE	NA	63.85	360	360	15	14	0	0.556124	0.136515
Kim	2009	AVERAGE	activity	VE	0.0687123	52.09	480	640	12	12	0	0.888579	0.172369
Kiper	2011	MASS	activity	VE	0.475	64	1200	1200	40	40	0	-0.159151	0.0491983
Kwon	2012	AVERAGE	activity	VE	0.0665753	57.54	600	1400	13	13	0	-0.200066	0.145983
Mirelman	2010	self selected walking speed	activity	VE	2	62	720	720	9	9	1	0.364298	0.231166
Piron	2007	FIM	activity	VE	0.216667	61.5	1800	1800	25	13	0	0.703731	0.118585
Piron	2010	FIM	activity	VE	1.27083	60.5	1200	1200	27	20	0	1.0358	0.0955578
Subramanian	2013	WMFT-FAS	activity	VE	3.35	61	540	540	16	16	0	-0.0779209	0.118872
Yang	2008	community walking time	activity	VE	6.015	58.17	180	180	9	11	1	0.946086	0.207686
You	2005	AVERAGE	activity	VE	1.56667	57.1	1200	0	5	5	0	1.16853	0.403245
Kim	2012	AVERAGE	function	CG	1.04589	48.15	270	NA	10	10	0	0.517203	0.22927
Saposnik	2010	SIS_hand	function	CG	0.0676712	61.3	480	480	9	9	1	0.116182	0.201937
Yavuzer	2008	AVERAGE	function	CG	0.329167	61.1	600	600	10	10	1	1.7266	0.261954
Broeren	2008	AVERAGE	function	VE	5.875	44-85	540	NA	11	11	0	0.249527	0.169781
Crosbie	2012	MI	function	VE	0.9	60.35	337.5	337.5	9	9	0	-0.00562639	0.201563
da Silva Cameirao	2011	AVERAGE	function	VE	0.0361644	61.37	720	720	8	8	0	0.751725	0.241221
In	2012	FMA	function	VE	1.11458	63.97	600	600	11	8	1	1.48084	0.254714
Kihoon	2012	Perception test	function	VE	NA	63.85	360	360	15	14	0	0.722662	0.139464
Kiper	2011	AVERAGE	function	VE	0.475	64	1200	1200	40	40	0	0.157241	0.0491947
Kwon	2012	FMA	function	VE	0.0665753	57.54	600	1400	13	13	0	0.256996	0.145553
Mirelman	2010	AVERAGE	function	VE	2	62	720	720	9	9	1	0.937494	0.254515
Piron	2007	FMUE	function	VE	0.216667	61.5	1800	1800	25	13	0	0.609588	0.116958
Piron	2009	AVERAGE	function	VE	1.10833	65.2	1200	1200	18	18	0	0.537094	0.110341
Piron	2010	FMUE	function	VE	1.27083	60.5	1200	1200	27	20	0	0.316757	0.0852114
Subramanian	2013	AVERAGE	function	VE	3.35	61	540	540	16	16	0	-0.183493	0.119314
Yang	2008	walking speed	function	VE	6.015	58.17	180	180	9	11	1	1.03689	0.212187
In	2012	Jebsen Taylor Hand Function Test	participation	VE	1.11458	63.97	600	600	11	8	1	0.872288	0.21703
Katz	2005	AVE REAL performance	participation	VE	0.114384	62.85	540	540	11	8	1	-0.0577697	0.197095
Lam	2006	AVERAGE	participation	VE	4.735	71.37	NA	NA	20	16	0	0.785424	0.116225
