# Supplementary material for: Virtual Reality Therapy for Adults Post-Stroke: A Systematic Review and Meta-Analysis Exploring Virtual Environments and Commercial Games in Therapy
Source: PLoS One. 2014 Mar 28;9(3):e93318. doi: 10.1371/journal.pone.0093318 (PMC3969329; doi:10.1371/journal.pone.0093318)
Supplement: Appendix S3 — Scripts for analysis. Written in "R" using the "metafor" package. (TXT) [file pone.0093318.s003.txt]

##Script for analyzing the ICF categories of the ARMAP Project##
library(metafor)
library(lattice)

#Read in the data for ARMAP ICF IID
#IID = independent and identically distributed
##This means that each study is only contributing one datapoint per ICF category.
armap<-read.table("ARMAP ICF IID RAs removed.txt", header = TRUE, sep="\t") 
head(armap)

#Visualizing the data#
boxplot(G~ICF_CAT, data=armap)
plot(G~yrs.ps, data = armap, cex.lab=1.2)
xyplot(G~AR_CAT|ICF_CAT, data=armap, cex=1.5)
xyplot(G~yrs.ps|ICF_CAT, data=armap, cex=1.5)

##Body Function as a SubSet of the Data
bf<-subset(armap, ICF_CAT=="function")
head(bf)

ICF.function<- rma(G,V,data=bf)
ICF.function
confint(ICF.function)
forest(ICF.function, slab=paste(bf$Author, bf$Year, sep=","), cex=1.3)
funnel(ICF.function)

##Activity as a subset of the data
act<-subset(armap, ICF_CAT=="activity")
head(act)

ICF.act<- rma(G,V,data=act)
ICF.act
confint(ICF.act)
forest(ICF.act, slab=paste(act$Author, act$Year, sep=","), cex=1.3)
funnel(ICF.act)


##Participation as a subset of the data
part<-subset(armap, ICF_CAT=="participation")
head(part)

ICF.part<- rma(G,V,data=part)
ICF.part
confint(ICF.part)
forest(ICF.part, slab=paste(part$Author, part$Year, sep=","), cex=1.3)
funnel(ICF.part)


##Code for assessing the effects of time post stroke (in years)
timeBF<-rma(G,V,mods=yrs.ps, data=bf)
timeACT<-rma(G,V,mods=yrs.ps, data=act)
timePART<-rma(G,V,mods=yrs.ps, data=part)


timeBF
timeACT
timePART

##Code for assessing the effects of AR type within each ICF category
AR_BF<-rma(G,V,mods=~AR_CAT, data=bf)
AR_ACT<-rma(G,V,mods=~AR_CAT, data=act)
#There are too few degrees of freedom to look for an AR-CAT effect in the participation studies
#AR_PART<-rma(G,V,mods=~AR_CAT, data=part) 

AR_BF
AR_ACT


##Subset analysis seperating VE and CG game for BODY FUNCTION
VE_BF<-subset(bf, AR_CAT=="VE")
CG_BF<-subset(bf, AR_CAT=="CG")

#Analysis of Body Function Outcome for VE
modelA<- rma(G,V,data=VE_BF)
modelA

confint(modelA)
forest(modelA, slab=paste(VE_BF$Author, VE_BF$Year, sep=","), cex=1.3)
funnel(modelA)

#Analysis of Body Function Outcome for CG
modelB<- rma(G,V,data=CG_BF)
modelB

confint(modelB)
forest(modelB, slab=paste(CG_BF$Author, CG_BF$Year, sep=","), cex=1.3)
funnel(modelB)


##Subset analysis seperating VE and CG game for ACTIVITY
VE_ACT<-subset(act, AR_CAT=="VE")
CG_ACT<-subset(act, AR_CAT=="CG")

#Analysis of Activity Outcomes for VE
modelC<- rma(G,V,data=VE_ACT)
modelC

confint(modelC)
forest(modelC, slab=paste(VE_ACT$Author, VE_ACT$Year, sep=","), cex=1.3)
funnel(modelC)

#Analysis of Activity Outcomes for CG
modelD<- rma(G,V,data=CG_ACT)
modelD

confint(modelD)
forest(modelD, slab=paste(CG_ACT$Author, CG_ACT$Year, sep=","), cex=1.3)
funnel(modelD)


##There is not a subset analysis for participation outcomes because all participations outcomes came from VE studies.
